# Supplementary material for: Obesity- and tumor-derived signals drive cancer-associated state transitions in breast mesenchymal stromal/stem cells reprogrammed by IL1RA or JAK inhibition
Source: Exp Hematol Oncol. 2026 Feb 5;15:16. doi: 10.1186/s40164-026-00747-7 (PMC12882209; doi:10.1186/s40164-026-00747-7)
Supplement: Supplementary file 1 — Supplementary Material 1. [file 40164_2026_747_MOESM1_ESM.xlsx]

## Sheet: Tabelle1
Additional File 1 – scRNA seq. GSE195665 Clinical Metadata
Sample ID	Patient ID	Institution	Tissue Source	Age	Ethnicity	Parity	Menopause	BMI	BMI Group	Digestion Protocol	Prior Treatment
hbca_c02	P02	mda	Cancer	Mastectomy	Y	caucasian	1	pre	24.59	Normal	short	unknown
hbca_c05	P05	mda	Cancer	Mastectomy	Y	caucasian	0	pre	22.89	Normal	short	none
hbca_c35	P27	mda	Cancer	Mastectomy	O	caucasian	1	post	22.97	Normal	short	none
hbca_c04	P04	mda	Cancer	Mastectomy	O	caucasian	1	post	24.16	Normal	short	none
hbca_c47	P43	mda	Cancer	Mastectomy	Y	unknown	1	pre	22.66	Normal	short	none
hbca_c160	P119	uci	Cancer	Mastectomy	Y	caucasian	1	pre	22.31	Normal	medium	hormonal therapy (tamoxifen)
hbca_c03	P03	mda	Cancer	Mastectomy	O	caucasian	unknown	post	37.01	obese	short	none
hbca_c34	P26	mda	Cancer	Mastectomy	Y	caucasian	1	pre	37.07	obese	long	none
hbca_c36	P28	mda	Cancer	Mastectomy	O	caucasian	unknown	post	32.29	obese	long	none
hbca_c37	P29	mda	Cancer	Mastectomy	O	caucasian	unknown	post	38.43	obese	long	hormonal therapy (tamoxifen)
MV BMI lean:	23.2633
MV BMI obese:	36.2
