# Supplementary material for: Obesity- and tumor-derived signals drive cancer-associated state transitions in breast mesenchymal stromal/stem cells reprogrammed by IL1RA or JAK inhibition
Source: Exp Hematol Oncol. 2026 Feb 5;15:16. doi: 10.1186/s40164-026-00747-7 (PMC12882209; doi:10.1186/s40164-026-00747-7)
Supplement: Supplementary file 2 — Supplementary Material 2. [file 40164_2026_747_MOESM2_ESM.xlsx]

## Sheet: Tabelle1
iCAF_Signature	Inflammatory_cancer_associated_fibroblasts	LIF	IL6	CXCL1	CXCL2	CXCL5	CXCL6	CXCL8	CCL2	CCL7	CCL8	CCL20	DIO2	PTGS2	COX2	MMP3	IL1A	IL1B	IL11	TNFAIP3	TNFAIP6	HAS1	FN1	FOSB	SAA3	VEGFA	VEGFC	TGFB1	CSF1	FGF7	FGF2	CXCL5	CXCL12	CXCL14	IL33	IER3	VCAM	FGF2	FAP	IL1R1	IL1B	CD34	PLA2G2A	ZC3H12A	NFKBIZ	THBS2	PFN1	FOSB	JUNB
myCAF_Signature	Myofibroblastic_cancer_associated_fibroblasts	ACTN1	ACTA2	ACTN2	MXRA5	NREP	MYH11	TAGLN	CNN1	TPM1	TPM2	CALD1	FAP	RGS5	IGFBP3	IGFBP5	LOXL1	LOXL2	COL1A1	COL1A2	COL3A1	COL4A1	COL5A1	COL5A2	COL6A1	COL6A3	COL11A1	F2R	BGN	TAGLN	SPARC	DCN	VCAN	MFAP5	TGFBI	LUM	THBS1	THBS2	ITGB1	ITGA1	ITGA5	ITGB3	EDNRB	PDGFRB	SERPINE1	PDPN	HSPG2	BGN	MMP2
CSC_Signature	Cancer_Stem_Cells	THY1	MYCT1	MIRLET7A1	LIN28A	MYC	FGF2	MYCL	DLL1	ID1	VEGFA	ALDH1A3	ID3	ALDH1A2	CDKN1A	FOXA1	HRAS	ID2	DLL4	MIRLET7A2	MYCBPAP	ALDH1L2	PDGFA	ODC1	MIRLET7D	FOSB	MALAT1	SNAI1	CD81	BCL6	TGFB1	CD24	NPM1	SNAI2
EMT_Signature	Epithelial_Mesenchymal_Transition	MMP2	CDH2	GREM1	LOXL2	ZEB2	VIM	ZEB1	TGM2	PDGFRA	FOXC2	AXL	FN1	ACTA2	VASN	ITGA1	TGFB2	LDLRAD4	ELL3	WNT4	TGFB1	RFLNB	ENG	S100A4	CSF1	COL1A1	LEF1	TWIST2	MMP9	TCOF1	MAD2L2	SNAI1	PHLDB1	WNT5A	SNAI2	BAMBI	CXCR4	CDH1	EPHA3	SOCS2
[truncated: 4 more columns]
